# Supplementary material for: Efferocytosis potentiates the expression of arachidonate 15-lipoxygenase (ALOX15) in alternatively activated human macrophages through LXR activation
Source: Cell Death Differ. 2020 Nov 11;28(4):1301–16. doi: 10.1038/s41418-020-00652-4 (PMC8027700; doi:10.1038/s41418-020-00652-4)
Supplement: Supplementary file 7 — Supplementary Table 3 [file 41418_2020_652_MOESM7_ESM.xlsx]

## Sheet: T09
Gene	Tx	logFC	logCPM	F	PValue	FDR	log2CPM untx D1	log2CPM untx D2	log2CPM untx D3	log2CPM tx D1	log2CPM tx D2	log2CPM tx D3
ABCG1	T09	5.57075	6.60163	273.963	2.3309e-07	0.000946734	2.11638	1.46492	2.42354	7.91306	7.09241	7.53981
ITLN1	T09	5.15846	0.719012	33.2921	0.000436411	0.102263	-2.47922	-3.04934	-1.73903	1.93371	0.198982	2.11308
CD226	T09	4.47872	0.961897	49.6394	0.000113414	0.0530709	-1.4942	-2.10083	-2.05901	2.63557	1.16297	1.36651
P2RY13	T09	4.29129	3.73738	237.402	3.4941e-07	0.00106439	0.232179	0.939627	0.181233	4.60151	4.80304	4.52041
GRAMD1C	T09	3.97618	-0.0741446	23.3572	0.00133999	0.191552	-3.04934	-1.53345	-2.47082	1.37138	0.277486	0.461465
SMPDL3A	T09	3.76135	4.40183	264.022	2.32127e-07	0.000946734	1.60789	1.40499	1.76483	4.91074	5.31674	5.54389
COL11A2	T09	3.39814	3.2397	11.7955	0.010071	0.49884	-1.4942	-0.437141	2.06109	3.58706	2.76487	5.00318
TMEM156	T09	3.39576	3.4073	37.6015	0.000348895	0.0885684	1.2299	-0.551241	1.51703	4.59719	3.4888	4.45366
CD244	T09	3.25459	1.08458	18.0255	0.00293258	0.2836	-2.47922	0.0277412	-1.73903	2.25199	2.01313	1.33563
ABCA1	T09	3.24491	7.42805	72.9206	3.79154e-05	0.0243158	5.18893	4.25156	5.46852	8.73449	7.76856	8.12348
SCD	T09	3.21569	11.6127	144.3	2.32855e-06	0.00354668	9.20391	8.804	9.65395	12.3859	12.2813	12.6513
SREBF1	T09	2.96139	5.64302	58.6371	8.01285e-05	0.0404808	3.81296	3.07605	3.61092	7.1019	6.15215	5.74973
PHKA1	T09	2.81501	2.69539	24.6142	0.00124818	0.191552	0.95285	-0.232898	1.25416	4.10164	2.28425	3.52798
BUB1B	T09	2.7105	0.0881189	20.3714	0.00202097	0.232044	-1.4942	-0.810698	-2.47082	0.717342	0.78712	0.943425
FASN	T09	2.60671	7.1672	173.548	1.15749e-06	0.00235067	5.26118	5.08454	5.66262	8.01205	7.70207	8.05194
MYLIP	T09	2.59893	3.94962	156.572	1.71054e-06	0.00297756	1.95147	2.43301	2.08155	4.86478	4.56166	4.68873
SLCO4C1	T09	2.56078	3.20701	27.5533	0.000884754	0.160906	0.862831	2.29122	0.687584	3.36127	4.07683	4.28607
DHCR7	T09	2.42911	5.1083	108.111	6.86468e-06	0.0069544	3.33249	3.76554	3.20763	6.16281	5.75089	5.55063
GPR82	T09	2.41383	3.74844	48.6095	0.000121952	0.0530709	1.66227	2.74242	1.68686	4.2846	4.79639	4.30214
LPCAT3	T09	2.28275	7.24407	77.8184	2.29667e-05	0.0164617	5.5888	6.00458	5.46463	8.3204	7.96778	7.45029
FADS2	T09	2.25711	6.20161	296.232	1.48866e-07	0.000946734	4.69053	4.77696	4.58598	6.88086	6.91192	6.93614
IL1B	T09	2.22888	2.39909	18.9669	0.00251664	0.257691	0.815623	1.49398	0.325427	3.03083	2.01313	3.74332
B9D1	T09	2.20314	2.44655	18.3848	0.00277175	0.276834	1.2299	0.439779	1.28976	3.83453	1.91831	3.08353
LGALS9B	T09	2.19399	2.12322	17.1285	0.00333639	0.301289	0.158418	1.31015	0.45651	2.8394	3.42987	1.69325
ARL4C	T09	2.17754	4.73452	13.8878	0.00672569	0.431329	2.84895	4.23014	1.7393	5.78035	5.44558	4.93784
FADS1	T09	2.14906	7.80016	222.881	4.45204e-07	0.00108496
DAPK2	T09	2.14864	2.54036	30.7561	0.00056453	0.115882
AFF2	T09	2.13577	0.0168635	11.6957	0.00923778	0.481036
PLCB1	T09	2.09694	1.52179	18.095	0.00285377	0.28025
KIF11	T09	2.0387	0.432352	22.4933	0.0015026	0.197063
CACNB1	T09	1.97474	0.776225	10.7444	0.0113917	0.529799
SDC3	T09	1.96966	6.90341	110.924	6.23952e-06	0.0069544
PTGER2	T09	1.91494	2.72085	17.2989	0.00327448	0.301289
TMEM135	T09	1.89876	4.87883	105.87	7.41955e-06	0.0069544
BMF	T09	1.88441	3.82467	19.8191	0.00239164	0.253475
TSPAN5	T09	1.86839	1.03845	11.7347	0.00916106	0.481036
LGALS9C	T09	1.83133	2.54123	13.6139	0.00632803	0.423665
CDCA7L	T09	1.7742	4.6809	12.7198	0.00837895	0.468248
ACVRL1	T09	1.74568	2.90293	13.3379	0.0068395	0.43181
UTRN	T09	1.71178	6.03528	79.9312	2.08372e-05	0.0158689
TNFSF10	T09	1.67513	1.5769	23.86	0.00125545	0.191552
CLEC4E	T09	1.64117	5.37941	47.1259	0.00013572	0.0570258
KIF3C	T09	1.63422	2.62683	31.3457	0.00053093	0.115525
KLHDC8B	T09	1.59748	5.88247	19.1811	0.00268224	0.272359
INSIG1	T09	1.57183	8.27073	54.2811	8.30546e-05	0.0404808
OAF	T09	1.56443	5.3967	36.2039	0.000331086	0.0877018
ALKAL2	T09	1.55145	3.08887	15.4826	0.00442048	0.34749
LRP4	T09	1.53598	0.619382	10.2844	0.0126602	0.572538
PGM2L1	T09	1.53041	5.93122	13.6369	0.00704304	0.433432
LPIN1	T09	1.52996	5.88561	43.9232	0.000172758	0.0701686
SLC29A1	T09	1.52936	5.86723	54.5427	8.16669e-05	0.0404808
ACSL3	T09	1.51073	7.80486	106.942	7.14728e-06	0.0069544
TSC22D3	T09	1.48428	5.65936	95.6048	1.08179e-05	0.00941548
CD14	T09	1.47501	6.64954	43.2124	0.000182636	0.0707509
LDLR	T09	1.47133	6.8187	109.042	6.64936e-06	0.0069544
PKIG	T09	1.47056	1.9476	15.9444	0.00407654	0.334587
ABTB2	T09	1.45202	2.78535	26.0062	0.000961674	0.165201
APOC1P1	T09	1.43901	5.18497	35.7365	0.000345651	0.0885684
PIK3CD	T09	1.43524	7.00681	73.3699	2.84198e-05	0.0192386
LRP8	T09	1.43317	3.71551	25.9982	0.000962602	0.165201
TUBA1A	T09	1.39767	9.03281	30.8891	0.000556722	0.115882
ELOVL5	T09	1.3563	8.33595	36.8647	0.00031178	0.0869298
GNE	T09	1.35587	2.08239	16.0146	0.00402721	0.334587
MID1IP1	T09	1.35555	6.60677	40.8238	0.000221481	0.0793747
PNPLA3	T09	1.34713	3.83744	18.0484	0.00287495	0.28025
ZNF507	T09	1.34662	0.691371	12.3898	0.00798287	0.459651
ALDOC	T09	1.33022	2.32052	13.4736	0.00642228	0.424878
GBP4	T09	1.32887	2.63209	13.9123	0.00590086	0.404803
PTGS1	T09	1.32435	6.117	26.5282	0.000909069	0.162897
HIP1	T09	1.28681	1.94613	10.8275	0.0111797	0.525901
FAR2	T09	1.27907	2.40147	20.496	0.00198484	0.232044
PIK3IP1	T09	1.27545	6.40041	28.2559	0.000740543	0.141492
RRAS2	T09	1.26935	1.51824	11.2529	0.0101699	0.499679
BRWD3	T09	1.26921	2.90187	34.0523	0.000405283	0.0968308
MARCH1	T09	1.26214	5.64051	87.5	1.49784e-05	0.0121674
FOXD2	T09	1.25289	1.19667	13.1624	0.0068277	0.43181
FLVCR2	T09	1.24792	4.94219	23.8196	0.00126199	0.191552
ACACA	T09	1.24094	3.97104	55.1296	7.8658e-05	0.0404808
KCTD15	T09	1.23208	0.930559	10.6322	0.0116855	0.539349
CBR3	T09	1.22672	4.08801	13.9593	0.00591342	0.404803
APOC1	T09	1.22476	13.0806	19.1002	0.00244127	0.256293
CENPV	T09	1.221	4.15307	20.6613	0.00193816	0.229995
ACSL1	T09	1.20802	7.9636	60.4068	5.69793e-05	0.0330616
SLC6A12	T09	1.20311	5.62113	11.756	0.00975071	0.49096
ZBTB20	T09	1.19575	1.1735	13.2902	0.00665751	0.429215
ARRDC3	T09	1.1753	4.72532	19.4541	0.00231404	0.251755
RAB32	T09	1.16892	6.08517	63.3693	4.80665e-05	0.0292845
CTDSPL	T09	1.1535	6.04915	37.0058	0.000307842	0.0869298
CD180	T09	1.14719	3.94693	14.1513	0.00563904	0.399486
VWF	T09	1.12687	3.01434	12.2733	0.00817779	0.4662
COQ2	T09	1.11723	6.02553	19.3714	0.002343	0.25265
SLC45A3	T09	1.10626	5.28517	48.8494	0.000119893	0.0530709
TNS1	T09	1.08817	6.47876	17.7361	0.00306261	0.293841
HMGCS1	T09	1.06752	6.82265	16.1346	0.00400291	0.334587
C1orf54	T09	1.06745	6.59736	23.3443	0.00134224	0.191552
KCNMA1	T09	1.06319	6.16853	11.0696	0.0112426	0.525901
HK2	T09	1.05684	7.38979	42.9947	0.000185804	0.0707509
PKD2L1	T09	1.04457	6.8277	22.4067	0.00152022	0.197063
SPAST	T09	1.03902	5.08114	36.5416	0.000321037	0.0869298
CDC42EP4	T09	1.01839	3.41629	14.0891	0.00570573	0.401875
MCU	T09	1.01503	6.24225	24.6873	0.00113042	0.18124
ME1	T09	1.00957	3.10297	11.4729	0.00969282	0.49096
TSPAN14	T09	1.00723	6.5936	38.0586	0.000280344	0.0869298
ARHGAP15	T09	1.00159	4.33692	36.932	0.000309893	0.0869298
STARD4	T09	0.997122	4.7653	27.8283	0.000777223	0.143492
PTK2	T09	0.992034	3.56723	25.0382	0.00108212	0.179734
PIM2	T09	0.980672	4.10271	23.2011	0.00136767	0.191552
RARA	T09	0.976757	5.14257	32.7113	0.000462231	0.104301
HSPA1B	T09	0.962829	4.34564	13.9817	0.00582324	0.404803
GIMAP8	T09	0.959419	3.53123	22.238	0.00155533	0.199492
AHCYL2	T09	0.955901	2.52748	10.1069	0.0131971	0.586886
IL10RA	T09	0.951834	7.35137	39.7443	0.000242421	0.0841854
GBP2	T09	0.940685	5.84013	10.3266	0.0129759	0.58129
RASA3	T09	0.925177	5.15918	18.9919	0.00248195	0.256293
ACSL4	T09	0.919605	8.31502	15.825	0.00416216	0.335867
PKP4	T09	0.909304	4.28827	24.1696	0.00120673	0.190961
METTL9	T09	0.905701	6.48943	42.1979	0.000197998	0.0731093
SLC23A2	T09	0.896593	6.51687	28.2244	0.000743165	0.141492
HMGCR	T09	0.890062	6.7193	33.0545	0.00044675	0.10271
HHEX	T09	0.889519	4.19491	15.4107	0.0044773	0.34749
NRIP1	T09	0.886025	4.5272	18.1184	0.00284322	0.28025
ANKRD29	T09	0.870619	3.7044	23.509	0.00131374	0.191552
AKNA	T09	0.868907	4.16487	20.7656	0.00190941	0.229995
CIP2A	T09	0.864295	2.27711	10.4947	0.0120593	0.548939
KLHL5	T09	0.8599	5.66434	32.0537	0.000493827	0.109405
TLR4	T09	0.858687	5.11758	15.7275	0.0042337	0.339392
SLC25A35	T09	0.857273	4.1188	10.2123	0.012875	0.5789
CPNE2	T09	0.854748	5.87097	20.2313	0.0020626	0.232711
NFATC3	T09	0.834423	4.97977	30.1876	0.000599492	0.117819
TP53INP1	T09	0.827103	5.28108	22.471	0.0015071	0.197063
IKBIP	T09	0.823217	5.30314	20.7242	0.00192077	0.229995
CXCR4	T09	0.821488	6.85261	13.6364	0.00622224	0.418884
RETREG1	T09	0.816067	6.68607	23.5804	0.0013016	0.191552
RNF125	T09	0.81218	4.34668	14.8435	0.00495917	0.364021
EEPD1	T09	0.810957	5.41544	11.8704	0.00889984	0.477729
RNF145	T09	0.801577	6.43457	10.9697	0.0108286	0.516197
CD82	T09	0.800032	8.38285	20.3149	0.00203765	0.232044
ASAP2	T09	0.79801	3.11707	12.4505	0.00788351	0.457432
ADIPOR2	T09	0.786613	6.23998	25.5399	0.00101747	0.172193
RDH11	T09	0.779805	7.76579	26.3485	0.000923142	0.163021
APEX2	T09	0.778879	4.6733	19.5008	0.00229787	0.251755
SATB1	T09	0.759638	4.4187	15.2461	0.00461083	0.354654
ADPGK	T09	0.758904	6.8157	12.5651	0.00770036	0.456789
MVK	T09	0.757327	5.16735	20.671	0.00193548	0.229995
YPEL2	T09	0.751725	4.05234	15.5623	0.00435863	0.34487
UBE2D1	T09	0.747059	5.33642	16.9336	0.00344582	0.303225
DAP	T09	0.74597	6.58274	20.6398	0.00194416	0.229995
STK38L	T09	0.744987	3.84023	13.4846	0.00640853	0.424878
IRF2BP2	T09	0.712762	6.46009	19.0246	0.00246956	0.256293
ADM	T09	0.687134	3.97515	10.9653	0.0108394	0.516197
FUT4	T09	0.680253	4.14662	12.7752	0.00737823	0.449519
GLUL	T09	0.665185	8.27894	19.2337	0.00239226	0.253475
FAM129A	T09	0.663765	6.69921	13.7817	0.0060503	0.409572
SMAP2	T09	0.651798	5.66285	21.9711	0.00161297	0.20473
NAGK	T09	0.647088	7.91145	11.5591	0.00951341	0.489118
FDFT1	T09	0.644047	6.76069	10.963	0.010845	0.516197
PRNP	T09	0.63792	6.6964	11.6349	0.00935924	0.485287
UVRAG	T09	0.63608	5.27486	15.0033	0.00481704	0.3579
CUEDC1	T09	0.633105	4.40536	12.5511	0.00772249	0.456789
RAB20	T09	0.632791	7.4851	15.885	0.00411884	0.334587
LGALS8	T09	0.631507	6.86298	22.723	0.00145705	0.197063
PTPRJ	T09	0.620742	5.92397	23.3156	0.00134729	0.191552
TMEM41B	T09	0.618871	4.74985	16.2599	0.00386066	0.330894
CXCL16	T09	0.609497	8.37895	13.8499	0.0059717	0.406509
EPN1	T09	0.603626	6.20449	19.6472	0.00224813	0.249032
FIG4	T09	0.603341	5.64943	15.1489	0.00469203	0.355108
IQSEC1	T09	0.597817	7.26074	16.1508	0.00393362	0.332855
MMAB	T09	0.593778	5.12087	20.3532	0.00202632	0.232044
OGG1	T09	0.593465	4.66706	17.3314	0.00322706	0.301289
CISD2	T09	0.590794	5.64703	15.9879	0.00404584	0.334587
EIF2B2	T09	0.587812	4.9098	13.0787	0.00694226	0.433432
